# Supplementary material for: A New Technique for the Extraction of Arbuscular Mycorrhizae Fungal Spores from Rhizosphere
Source: J Fungi (Basel). 2023 Aug 14;9(8):845. doi: 10.3390/jof9080845 (PMC10455966; doi:10.3390/jof9080845)
Supplement: Supplementary file 1 [file jof-09-00845-s001.zip]

Archive with 1 entries (1 files):
- jof-2478660-supplementary.pdf
